# Supplementary material for: Enhanced Nonlinear Optical Absorption in Fused-Ring Aromatic Donor–Acceptor–Donor Core Units of Y6 Derivatives
Source: Molecules. 2025 Jun 26;30(13):2748. doi: 10.3390/molecules30132748 (PMC12251174; doi:10.3390/molecules30132748)
Supplement: Supplementary file 1 [file molecules-30-02748-s001.zip]

Archive with 1 entries (1 files):
- molecules-3610215-supplementary.pdf
